# Supplementary material for: An integrated workflow for phosphopeptide identification in natural killer cells (NK-92MI) and their targets (MDA-MB-231) during immunological synapse formation
Source: STAR Protoc. 2023 Feb 10;4(1):102104. doi: 10.1016/j.xpro.2023.102104 (PMC9944981; doi:10.1016/j.xpro.2023.102104)
Supplement: Table S1. Test dataset [file mmc1.xlsx]

## Sheet: Description
selected columns	Extracted information from Phospho (STY)Sites.txt necessary to analyse the phosphorylation pattern in MDA-MB-231 in conjugation with NJK cells. To analyse NJK phosphorylation pattern in MDA-MB-231-NJK conjugated cells, "Intensity L" in NJK is required.
data_treatment	Calculation of the average between different biological replicates (in this case 2 replicates) showing phosphorylation or dephosphorilation in peptides during conjugation. SILAC analysis shows complementary information of relative abundance of the peptide between MDA-MB-231-NJK conjugated cells

## Sheet: selected_columns
Phospho (STY) Probabilities	PEP	Score	Score for localization	Number of Phospho (STY)	Amino acid	Ratio H/L normalized MDA-NK1	Ratio H/L normalized MDA-NK2	Intensity L MDA1	Intensity H MDA1	Intensity L MDA2	Intensity H MDA2	Intensity L MDA-NK1	Intensity H MDA-NK1	Intensity L MDA-NK2	Intensity H MDA-NK2
pept 1_prot 1	1.97129e-58	138.37	138.37	1	S	1.0598	1.0842	2489500	8641100	0	0	5084500	5098400	2166600	2486500
pept 2_prot 2	9.19061e-74	164.92	164.92	1	T	1.3985	1.2807	4508700	27136000	0	0	4269400	9225000	4816700	6627900
pept 3_prot 3	2.02376e-110	225.79	164.81	1	S	9.6879	9.5859	239030	2076600	711610	13448000	823780	7626700	331340	2961100
pept 4_prot 4	1.39622e-06	125.53	125.53	1	S	13.154	9.7973	125510	5536700	1109100	18763000	557860	5682400	309150	2419500
pept 5_prot 5	8.01816e-20	164.34	161.28	1	S	2.4402	2.4277	533930	9933600	1695800	22997000	1818200	3967900	500270	1186800
pept 6_prot 6	1.90495e-234	259.08	259.08	1	S	1.8904	2.0515	2954900	10597000	334220	2680100	12851000	23874000	6575600	14074000
pept 7_prot 7	4.75809e-11	151.66	134.61	1	S	1.1616	1.32333	792420	12613000	672220	7058400	4840100	5236900	0	0
pept 8_prot 7	4.17676e-54	153.84	106.49	1	S	1.0268	0.98861	858400	11428000	1958400	37639000	3588200	3649300	726070	896380
pept 9_prot 8	1.6429e-07	101.42	101.42	1	S	0.87854	1.07832	1377600	4129600	0	0	4598500	3765300	0	0
pept 10_prot 9	1.62638e-37	177.58	67.726	1	S	12.559	8.0747	787430	37063000	0	0	1856100	8876900	176790	1292400
pept 11_prot 10	0.00222314	80.979	80.979	1	T	1.4505	1.45637	0	0	0	0	3028700	4451300	0	0
pept 12_prot 11	8.9178e-28	143.04	143.04	1	S	2.0471	2.0503	0	0	2201700	97511000	2410700	4416600	3106200	6482300
pept 13_prot 12	1.57359e-05	128.01	117.14	1	S	0.73161	0.80728	4154500	22930000	1697600	48498000	18102000	13005000	1308700	1176000
pept 14_prot 12	4.55682e-15	155.56	155.56	1	S	0.70165	0.85776	5959100	37191000	1649700	5419600	17539000	11880000	3619800	3470500
pept 15_prot 13	2.20691e-14	154.07	154.07	1	S	8.1972	4.5042	0	0	2080600	3297500	626290	3071900	168240	788300
pept 16_prot 14	2.44465e-10	105.67	76.733	1	S	1.7256	1.7772	1950100	7118600	621540	20373000	2109200	3668800	689660	1390300
pept 17_prot 15	2.84544e-05	134.49	129.38	1	S	0.60997	0.73184	2053200	2116800	1170600	6435000	5862500	3202200	1308200	1007600
pept 18_prot 16	4.09147e-51	191.19	85.619	1	S	2.6422	3.0756	6641100	25031000	7339900	121460000	14530000	32172000	6688300	19037000
pept 19_prot 17	0.000408954	70.197	70.197	1	S	1.7145	2.021	2285900	6007000	1476500	2074900	2261600	3672200	0	0
pept 20_prot 18	1.14681e-74	181.37	181.37	1	S	1.6263	1.5932	3338700	20098000	4503900	53837000	3606100	4084600	273220	409190
pept 21_prot 19	3.99846e-08	152.54	152.54	1	S	3.7194	3.751	322670	4135600	816130	22838000	1318900	5037700	733610	2840700
pept 22_prot 20	0.00459536	75.669	45.879	1	T	3.4493	3.7476	263600	2668700	0	0	1057700	3195100	258930	729150
pept 23_prot 21	0	284.55	284.44	1	S	1.6099	1.6528	4736300	43191000	104010	12708000	2473600	4097300	4310900	7315200
pept 24_prot 22	1.72551e-63	182.17	131.06	1	S	2.1556	2.3636	62434000	242160000	53360000	460420000	47094000	102330000	19893000	51069000
pept 25_prot 23	2.79484e-22	126.69	105.67	1	S	1.5944	1.4878	700440	3550600	1070800	18065000	4574800	6310700	598050	1181500
pept 26_prot 24	6.3597e-237	266.71	266.71	1	S	2.9144	2.9169	453370	3632800	659560	12499000	1861700	4531700	614420	1909000
pept 27_prot 25	4.09432e-91	211.38	211.38	1	S	0.86134	1.061	7611100	25380000	9332400	81747000	21086000	16708000	6994800	7079400
pept 28_prot 26	9.9646e-07	143.37	143.37	1	S	26.659	25.582	903360	50602000	6199900	194070000	1995800	50447000	640390	15897000
pept 29_prot 27	1.16453e-278	263.75	263.75	1	S	17.824	15.449	922550	17782000	3300900	49575000	439880	8458400	241260	3081300
pept 30_prot 28	2.29272e-63	194.23	194.23	1	S	2.0178	2.4109	1006100	6621500	1349400	15077000	3547300	6385600	316850	582240
pept 31_prot 29	1.43981e-05	92.492	92.492	1	S	7.8382	6.5466	0	0	0	0	826170	4911000	0	0
pept 32_prot 30	0	292.81	292.81	1	T	27.898	24.249	432820	9311300	1213700	48427000	322770	7339600	147660	3632500
pept 33_prot 31	3.52951e-46	183.41	183.41	1	S	1.5401	1.7033	1686300	15531000	2015000	17677000	2767000	3828000	395010	531740
pept 34_prot 32	6.29238e-14	149.41	126.83	1	S	1.8171	1.77847	947930	8865600	1609300	20908000	2769700	5146200	0	0
pept 35_prot 33	2.92624e-22	167.12	167.12	1	S	31.362	32.1728	156830	8580200	823130	21284000	305160	6533900	0	0
pept 36_prot 34	0.00258195	123.01	49.929	1	S	0.65629	0.68696	3935000	11445000	1784400	683830	8322600	4906300	3337100	2530700
pept 37_prot 35	4.42402e-17	154.36	151.92	1	S	18.607	19.03	628480	19139000	3332000	88922000	2526400	45089000	1244100	22626000
pept 38_prot 36	1.32776e-86	202.63	199.58	1	S	1.8307	2.5221	8012700	45247000	5035200	165460000	8699300	15801000	3668100	8360700
pept 39_prot 37	3.32883e-111	228.9	218.68	1	S	1.1876	1.4592	9881100	79280000	3114000	65580000	25175000	29578000	12140000	18340000
pept 40_prot 38	2.22885e-32	144.33	134.85	1	S	0.74027	0.82127	2959400	15516000	2716500	49729000	9998900	8174300	4149200	3911900
pept 41_prot 39	0.000120157	130.09	130.09	1	S	0.45387	0.4822	24218000	51383000	11107000	140340000	70391000	31162000	20810000	10715000
pept 42_prot 40	0	279.79	270.95	1	T	0.17166	0.18904	17609000	34423000	22771000	107280000	84494000	14933000	44520000	11745000
pept 43_prot 41	2.83878e-06	97.463	97.463	1	S	7.5886	6.3593	0	0	878190	25172000	813670	5885200	399890	1801400
pept 44_prot 42	1.45073e-06	128.96	46.592	1	S	5.2912	4.4882	135320	1900500	833460	12364000	985650	4972700	451520	1935100
pept 45_prot 43	0.000718665	123.75	123.75	1	S	3.1906	3.0905	342620	2351100	733810	12673000	1341400	3654500	451140	1527300
pept 46_prot 44	5.84666e-29	172.58	172.58	1	S	0.95809	1.2037	2015200	11314000	568780	5339800	3915500	4227200	1465600	1468100
pept 47_prot 45	0.0045986	57.149	56.404	1	S	0.64293	0.5499	0	0	0	0	6529500	3337100	0	0
pept 48_prot 46	5.98403e-13	157.38	157.38	1	T	2.2841	2.6051	2935900	11621000	191390	28309000	14458000	30133000	4288600	10365000
pept 49_prot 47	0	294.48	285.81	1	S	9.4054	8.5685	1206700	46543000	7410000	140920000	2509700	21670000	1167300	8360600
pept 50_prot 48	0.00564266	80.219	80.219	1	S	24.137	21.006	0	0	990720	17766000	461450	9435200	163340	2660900
pept 51_prot 48	0.00387683	92.051	74.173	1	S	24.408	18.593	0	0	345480	7980200	262870	4965000	119900	1438400
pept 52_prot 48	4.91492e-235	260.49	106.17	1	S	25.459	15.937	237820	7201100	2831800	57068000	168430	3346200	74002	1268800
pept 53_prot 49	3.16883e-101	218.28	181.26	1;2	S	11.371	13.893	0	0	410460	4467400	385820	3155400	0	0
pept 54_prot 50	2.60075e-222	255.85	255.85	1	S	34.526	16.445	0	994420	512470	11636000	187240	4815200	117840	1651500
pept 55_prot 51	2.32786e-28	127.83	99.614	1;2	S	7.4711	5.696	176500	4460400	315640	1958000	1842200	7394000	412710	1916500
pept 56_prot 51	2.29764e-277	282.22	203.81	1	S	4.1484	15.913	221370	7413000	639140	74597000	913600	4519500	124970	1760200
pept 57_prot 51	0.000410559	71.558	63.337	1	S	2.9937	2.998	318590	9258200	0	0	836290	3209700	0	0
pept 58_prot 52	5.79866e-77	192.16	174.15	1;2	S	19.389	17.22	1063100	40329000	3358500	59014000	613000	10934000	0	0
pept 59_prot 52	0	268.75	46.446	1;2	S	0.99001	2.1232	210240	13810000	505900	108140000	0	5277400	12900030	3212333
pept 60_prot 53	7.29668e-55	193.83	181.53	1	S	0.85381	0.62138	9483300	22662000	5833200	56858000	20423000	11782000	8392500	5341300
pept 61_prot 54	0.0135899	52.49	52.49	1	S	1.6592	2.2358	766700	362390	0	0	3474100	5936000	835600	1771700
pept 62_prot 54	0.0135899	52.49	52.49	1	S	1.6592	2.2358	766700	362390	0	0	3474100	5936000	835600	1771700
pept 63_prot 55	5.37637e-52	197.94	197.94	1	S	0.18563	0.18693	76014000	127160000	51582000	347520000	264930000	49613000	54899000	11453000
pept 64_prot 55	2.06698e-18	145.52	52.254	1	S	0.30796	0.28362	17761000	51284000	15767000	111430000	66496000	17999000	19120000	5871500
pept 65_prot 56	7.73578e-185	235.69	231.41	1	S	22.49	20.859	333190	21141000	4506100	121280000	1437400	31066000	316890	6182800
pept 66_prot 57	0.000614492	110.84	110.84	1;2	S	15.03	14.908	730750	37875000	4718900	148910000	3030500	44521000	984220	13724000
pept 67_prot 57	1.12519e-32	177.42	52.061	1;2	S	56.325	43.04	512590	5512700	0	0	900820	36751000	720060	21432000
pept 68_prot 57	4.9078e-128	227.88	227.88	1	S	17.751	17.213	211210	15636000	2068300	93080000	1587700	21075000	560570	7867200
pept 69_prot 58	3.87022e-10	143.97	143.97	1	T	0.84393	0.73838	0	0	0	0	5891900	4334300	0	0
pept 70_prot 59	1.41053e-134	221.24	215.37	1	S	0.37292	0.43569	4941400	6107500	3139200	13220000	16236000	6259500	4322600	2055300
pept 71_prot 60	7.56897e-05	129.54	88.552	1	S	1.4986	1.4151	545650	4477800	979180	17665000	2577000	3627800	1083000	1462400
pept 72_prot 61	6.51169e-97	207.04	207.04	1	S	1.2334	3.5278	1319700	9030500	2645200	37104000	2095800	5272900	504040	1905300
pept 73_prot 62	2.50776e-05	89.468	89.468	1	S	1.1863	1.89394	1235600	8647700	0	0	5013400	5649400	0	0
pept 74_prot 62	2.50776e-05	89.468	89.468	1	S	1.1863	1.2222	1235600	8647700	0	0	5013400	5649400	0	0
pept 75_prot 63	1.49414e-05	114.72	73.848	1	S	0.94381	0.92101	1705100	12239000	1447400	27782000	5704600	5163200	1819700	1636500
pept 76_prot 64	7.05626e-20	136.59	136.59	1	S	1.9373	3.892	3715000	8535200	0	0	3977400	6578400	0	0
pept 77_prot 65	0	329.35	316.97	1	S	1.1313	1.3654	26435000	104060000	3529900	73765000	29613000	37745000	22043000	33068000
pept 78_prot 66	0.000210899	87.363	56.258	1	S	1.1304	1.4734	994910	6523200	636000	1262600	3117800	3552000	1236400	1923300
pept 79_prot 67	1.7744e-80	192.96	144.29	1	S	0.7496	0.81562	4690600	20280000	3590000	50839000	18648000	13891000	6752300	5923600
pept 80_prot 68	8.47785e-96	212.35	202.34	1	S	1.7813	1.8011	1432200	24693000	1636000	64115000	5792600	10108000	841230	1687200
pept 81_prot 69	7.24476e-235	259.08	259.08	1	S	0.84459	0.85344	2236800	14699000	2128900	31252000	6725000	5656700	1529200	1252500
pept 82_prot 70	1.46029e-10	152.67	142.19	1	S	0.86081	0.99442	1632200	11542000	1140800	28045000	6617500	5887800	2697900	2823100
pept 83_prot 71	1.37607e-06	138.45	47.189	1	S	0.52884	0.55322	0	0	1285500	18258000	56454000	27093000	6347700	3630200
pept 84_prot 72	7.23408e-20	165.39	122.69	1	S	2.2485	2.42	1644900	15448000	1564200	87020000	4326200	9042800	2094000	4871900
pept 85_prot 73	8.12702e-20	164.66	164.66	1	S	0.72616	0.77294	1835800	2989800	0	0	7499300	4586700	1237700	967700
pept 86_prot 74	2.95185e-20	152.99	152.99	1	S	0.91838	1.1971	2943100	8779400	1654200	3488400	21689000	16839000	1628200	2129600
pept 87_prot 74	1.56233e-06	138.02	138.02	1	T	0.77571	0.90268	0	0	955840	300950	14887000	10650000	2348700	2224600
pept 88_prot 74	2.5691e-10	146.5	77.923	1	S	0.83061	1.1296	2134300	13266000	1268700	1826500	11728000	9806100	2168200	2970300
pept 89_prot 74	0.00836109	77.379	77.379	1	S	0.64633	0.72737	809560	2513300	0	0	6059600	3846300	801260	601510
pept 90_prot 75	1.996e-17	134.29	95.631	1	S	0.57324	0.672727	0	0	0	0	45569000	27653000	0	0
pept 91_prot 75	2.32163e-13	114.55	88.133	1	T	0.66741	0.72132	0	0	0	0	10312000	6394100	3798000	2798900
pept 92_prot 76	0	317.26	79.022	1	S	0.58789	0.58787	6103900	5579600	4674800	38804000	16525000	9209300	4277400	2790900
pept 93_prot 77	8.69768e-70	203.02	203.02	1	S	1.575	1.76622	1514000	3525100	1423100	12993000	1990400	3016000	0	0
pept 94_prot 78	7.30826e-22	166.62	134.56	1	S	2.9323	3.3617	0	0	0	0	914970	6130900	394350	2026400
pept 95_prot 79	4.18014e-13	135.23	100.23	1	S	1.4711	1.6408	1446500	5406300	3243500	27536000	3708800	4553500	915990	1597000
pept 96_prot 80	1.96947e-16	123.29	123.29	1	S	17.184	12.33	0	0	0	0	227470	3172500	134740	1423400
pept 97_prot 81	1.40451e-146	231.13	231.13	1	S	2.3453	2.6255	2536800	40813000	1571600	37642000	1727900	3897300	0	0
pept 98_prot 82	2.21473e-08	147.24	147.24	1	S	0.36419	0.38219	1905000	4752900	1269600	13897000	12278000	4304500	3289400	1574400
pept 99_prot 83	1.05666e-14	154.24	143.4	1	S	1.1083	1.1722	3211700	25534000	466710	1031800	14137000	15586000	2494500	3275300
pept 100_prot 83	8.9629e-27	158.42	158.42	1;2	S	1.383	1.5364	1478400	26816000	2368000	36190000	6778500	8599300	1927000	2546700
pept 101_prot 83	8.9629e-27	154.55	109.71	1;2	S	0.88045	0.97929	650770	18675000	462750	16181000	5311000	5171900	2002400	1993900
pept 102_prot 84	0	309.29	303.32	1	S	1.225	1.4522	2264400	12481000	1346900	43712000	10949000	12981000	0	0
pept 103_prot 85	8.17927e-21	106.04	72.227	1	T	0.89511	0.93791	1089200	5608200	1180500	26249000	7473800	5832100	1393700	1644700
pept 104_prot 86	6.44197e-75	184.95	92.575	1	S	0.17521	0.23061	4690300	12522000	3174400	28959000	17328000	3070500	3863100	1086800
pept 105_prot 87	5.01524e-73	207.64	207.64	1	S	0.92127	1.0337	0	0	0	0	6045900	5587400	410240	417490
pept 106_prot 88	3.73924e-60	120.91	120.91	1	S	3.3457	4.0502	1091600	8189400	616910	18325000	3185400	12295000	1701800	6669500
pept 107_prot 89	2.9031e-06	92.457	85.469	1	S	3.6147	3.6066	0	0	0	0	4305200	14564000	1270400	3962600
pept 108_prot 90	1.62548e-31	165.16	159.18	1	S	1.2586	1.1726	1929900	5788100	0	0	4240200	5000100	1149600	1510700
pept 109_prot 91	5.31291e-14	149.94	149.94	1	S	1.0077	1.0625	1259800	3435300	868920	15310000	3840800	3637400	1276000	1345700

## Sheet: data_treatment
Phospho (STY) Probabilities	PEP	Score	Score for localization	Number of Phospho (STY)	Amino acid	Ratio H/L normalized MDA-NK1	Ratio H/L normalized MDA-NK2	average log2 Ratio H/L normalized MDA-NK	Intensity H MDA1	Intensity H MDA2	Intensity H MDA-NK1	Intensity H MDA-NK2	average Heavy MDA-NK	average Heavy MDA	log2 MDA-NK / MDA
pept 1_prot 1	1.97129e-58	138.37	138.37	1	S	1.0598	1.0842	0.100305	8641100	0	5098400	2486500	3792450	4320550	-0.188085			peptide in MDA-NK conjugate enriched in MDA cells
pept 2_prot 2	9.19061e-74	164.92	164.92	1	T	1.3985	1.2807	0.421802	27136000	0	9225000	6627900	7926450	13568000	-0.775461			peptide in MDA-NK conjugate enriched in NK cells
pept 3_prot 3	2.02376e-110	225.79	164.81	1	S	9.6879	9.5859	3.26857	2076600	13448000	7626700	2961100	5293900	7762300	-0.552153
pept 4_prot 4	1.39622e-06	125.53	125.53	1	S	13.154	9.7973	3.5205	5536700	18763000	5682400	2419500	4050950	12149850	-1.58461
pept 5_prot 5	8.01816e-20	164.34	161.28	1	S	2.4402	2.4277	1.2833	9933600	22997000	3967900	1186800	2577350	16465300	-2.67547			peptide dephosphorilated in MDA-NK compared to MDA
pept 6_prot 6	1.90495e-234	259.08	259.08	1	S	1.8904	2.0515	0.978891	10597000	2680100	23874000	14074000	18974000	6638550	1.51508			peptide phosphorilated in MDA-NK compared to MDA
pept 7_prot 7	4.75809e-11	151.66	134.61	1	S	1.1616	1.32333	0.313205	12613000	7058400	5236900	0	2618450	9835700	-1.90931
pept 8_prot 7	4.17676e-54	153.84	106.49	1	S	1.0268	0.98861	0.0110734	11428000	37639000	3649300	896380	2272840	24533500	-3.43219
pept 9_prot 8	1.6429e-07	101.42	101.42	1	S	0.87854	1.07832	-0.0314595	4129600	0	3765300	0	1882650	2064800	-0.133237
pept 10_prot 9	1.62638e-37	177.58	67.726	1	S	12.559	8.0747	3.36693	37063000	0	8876900	1292400	5084650	18531500	-1.86576
pept 11_prot 10	0.00222314	80.979	80.979	1	T	1.4505	1.45637	0.539467	0	0	4451300	0	2225650	0	#DIV/0!	High phosphorylation in MDA cells in conjugation
pept 12_prot 11	8.9178e-28	143.04	143.04	1	S	2.0471	2.0503	1.03471	0	97511000	4416600	6482300	5449450	48755500	-3.16138
pept 13_prot 12	1.57359e-05	128.01	117.14	1	S	0.73161	0.80728	-0.37811	22930000	48498000	13005000	1176000	7090500	35714000	-2.33253
pept 14_prot 12	4.55682e-15	155.56	155.56	1	S	0.70165	0.85776	-0.359	37191000	5419600	11880000	3470500	7675250	21305300	-1.47293
pept 15_prot 13	2.20691e-14	154.07	154.07	1	S	8.1972	4.5042	2.66692	0	3297500	3071900	788300	1930100	1648750	0.227303
pept 16_prot 14	2.44465e-10	105.67	76.733	1	S	1.7256	1.7772	0.808509	7118600	20373000	3668800	1390300	2529550	13745800	-2.44204
pept 17_prot 15	2.84544e-05	134.49	129.38	1	S	0.60997	0.73184	-0.57582	2116800	6435000	3202200	1007600	2104900	4275900	-1.02248
pept 18_prot 16	4.09147e-51	191.19	85.619	1	S	2.6422	3.0756	1.51546	25031000	121460000	32172000	19037000	25604500	73245500	-1.51634
pept 19_prot 17	0.000408954	70.197	70.197	1	S	1.7145	2.021	0.901301	6007000	2074900	3672200	0	1836100	4040950	-1.13805
pept 20_prot 18	1.14681e-74	181.37	181.37	1	S	1.6263	1.5932	0.686837	20098000	53837000	4084600	409190	2246895	36967500	-4.04025
pept 21_prot 19	3.99846e-08	152.54	152.54	1	S	3.7194	3.751	1.90119	4135600	22838000	5037700	2840700	3939200	13486800	-1.77557
pept 22_prot 20	0.00459536	75.669	45.879	1	T	3.4493	3.7476	1.84738	2668700	0	3195100	729150	1962125	1334350	0.55628
pept 23_prot 21	0	284.55	284.44	1	S	1.6099	1.6528	0.706066	43191000	12708000	4097300	7315200	5706250	27949500	-2.29221
pept 24_prot 22	1.72551e-63	182.17	131.06	1	S	2.1556	2.3636	1.17607	242160000	460420000	102330000	51069000	76699500	351290000	-2.19537
pept 25_prot 23	2.79484e-22	126.69	105.67	1	S	1.5944	1.4878	0.62396	3550600	18065000	6310700	1181500	3746100	10807800	-1.52861
pept 26_prot 24	6.3597e-237	266.71	266.71	1	S	2.9144	2.9169	1.54382	3632800	12499000	4531700	1909000	3220350	8065900	-1.32462
pept 27_prot 25	4.09432e-91	211.38	211.38	1	S	0.86134	1.061	-0.0571365	25380000	81747000	16708000	7079400	11893700	53563500	-2.17105
pept 28_prot 26	9.9646e-07	143.37	143.37	1	S	26.659	25.582	4.70711	50602000	194070000	50447000	15897000	33172000	122336000	-1.88281
pept 29_prot 27	1.16453e-278	263.75	263.75	1	S	17.824	15.449	4.05628	17782000	49575000	8458400	3081300	5769850	33678500	-2.54522
pept 30_prot 28	2.29272e-63	194.23	194.23	1	S	2.0178	2.4109	1.14688	6621500	15077000	6385600	582240	3483920	10849250	-1.63881
pept 31_prot 29	1.43981e-05	92.492	92.492	1	S	7.8382	6.5466	2.84647	0	0	4911000	0	2455500	0	#DIV/0!	High phosphorylation in MDA cells in conjugation
pept 32_prot 30	0	292.81	292.81	1	T	27.898	24.249	4.70451	9311300	48427000	7339600	3632500	5486050	28869150	-2.39569
pept 33_prot 31	3.52951e-46	183.41	183.41	1	S	1.5401	1.7033	0.697507	15531000	17677000	3828000	531740	2179870	16604000	-2.92922
pept 34_prot 32	6.29238e-14	149.41	126.83	1	S	1.8171	1.77847	0.84622	8865600	20908000	5146200	0	2573100	14886800	-2.53245
pept 35_prot 33	2.92624e-22	167.12	167.12	1	S	31.362	32.1728	4.98948	8580200	21284000	6533900	0	3266950	14932100	-2.1924
pept 36_prot 34	0.00258195	123.01	49.929	1	S	0.65629	0.68696	-0.574272	11445000	683830	4906300	2530700	3718500	6064415	-0.705648
pept 37_prot 35	4.42402e-17	154.36	151.92	1	S	18.607	19.03	4.23408	19139000	88922000	45089000	22626000	33857500	54030500	-0.674299
pept 38_prot 36	1.32776e-86	202.63	199.58	1	S	1.8307	2.5221	1.12194	45247000	165460000	15801000	8360700	12080850	105353500	-3.12444
pept 39_prot 37	3.32883e-111	228.9	218.68	1	S	1.1876	1.4592	0.404249	79280000	65580000	29578000	18340000	23959000	72430000	-1.59602
pept 40_prot 38	2.22885e-32	144.33	134.85	1	S	0.74027	0.82127	-0.35703	15516000	49729000	8174300	3911900	6043100	32622500	-2.43251
pept 41_prot 39	0.000120157	130.09	130.09	1	S	0.45387	0.4822	-1.09531	51383000	140340000	31162000	10715000	20938500	95861500	-2.19479
pept 42_prot 40	0	279.79	270.95	1	T	0.17166	0.18904	-2.47113	34423000	107280000	14933000	11745000	13339000	70851500	-2.40915
pept 43_prot 41	2.83878e-06	97.463	97.463	1	S	7.5886	6.3593	2.80198	0	25172000	5885200	1801400	3843300	12586000	-1.7114
pept 44_prot 42	1.45073e-06	128.96	46.592	1	S	5.2912	4.4882	2.28975	1900500	12364000	4972700	1935100	3453900	7132250	-1.04613
pept 45_prot 43	0.000718665	123.75	123.75	1	S	3.1906	3.0905	1.65102	2351100	12673000	3654500	1527300	2590900	7512050	-1.53575
pept 46_prot 44	5.84666e-29	172.58	172.58	1	S	0.95809	1.2037	0.112226	11314000	5339800	4227200	1468100	2847650	8326900	-1.54801
pept 47_prot 45	0.0045986	57.149	56.404	1	S	0.64293	0.5499	-0.745612	0	0	3337100	0	1668550	0	#DIV/0!	High phosphorylation in MDA cells in conjugation
pept 48_prot 46	5.98403e-13	157.38	157.38	1	T	2.2841	2.6051	1.2896	11621000	28309000	30133000	10365000	20249000	19965000	0.0203776
pept 49_prot 47	0	294.48	285.81	1	S	9.4054	8.5685	3.16783	46543000	140920000	21670000	8360600	15015300	93731500	-2.6421
pept 50_prot 48	0.00564266	80.219	80.219	1	S	24.137	21.006	4.49643	0	17766000	9435200	2660900	6048050	8883000	-0.554577
pept 51_prot 48	0.00387683	92.051	74.173	1	S	24.408	18.593	4.4263	0	7980200	4965000	1438400	3201700	3990100	-0.317587
pept 52_prot 48	4.91492e-235	260.49	106.17	1	S	25.459	15.937	4.37142	7201100	57068000	3346200	1268800	2307500	32134550	-3.79972
pept 53_prot 49	3.16883e-101	218.28	181.26	1;2	S	11.371	13.893	3.65901	0	4467400	3155400	0	1577700	2233700	-0.501613
pept 54_prot 50	2.60075e-222	255.85	255.85	1	S	34.526	16.445	4.6716	994420	11636000	4815200	1651500	3233350	6315210	-0.965801
pept 55_prot 51	2.32786e-28	127.83	99.614	1;2	S	7.4711	5.696	2.71887	4460400	1958000	7394000	1916500	4655250	3209200	0.536645
pept 56_prot 51	2.29764e-277	282.22	203.81	1	S	4.1484	15.913	3.32635	7413000	74597000	4519500	1760200	3139850	41005000	-3.70703
pept 57_prot 51	0.000410559	71.558	63.337	1	S	2.9937	2.998	1.58297	9258200	0	3209700	0	1604850	4629100	-1.52829
pept 58_prot 52	5.79866e-77	192.16	174.15	1;2	S	19.389	17.22	4.19413	40329000	59014000	10934000	0	5467000	49671500	-3.1836
pept 59_prot 52	0	268.75	46.446	1;2	S	0.99001	2.1232	0.638403	13810000	108140000	5277400	3212333	4.24487e+06	60975000	-3.84443
pept 60_prot 53	7.29668e-55	193.83	181.53	1	S	0.85381	0.62138	-0.439099	22662000	56858000	11782000	5341300	8561650	39760000	-2.21536
pept 61_prot 54	0.0135899	52.49	52.49	1	S	1.6592	2.2358	0.961623	362390	0	5936000	1771700	3853850	181195	4.41069
pept 62_prot 54	0.0135899	52.49	52.49	1	S	1.6592	2.2358	0.961623	362390	0	5936000	1771700	3853850	181195	4.41069
pept 63_prot 55	5.37637e-52	197.94	197.94	1	S	0.18563	0.18693	-2.42446	127160000	347520000	49613000	11453000	30533000	237340000	-2.95851
pept 64_prot 55	2.06698e-18	145.52	52.254	1	S	0.30796	0.28362	-1.75735	51284000	111430000	17999000	5871500	11935250	81357000	-2.76904
pept 65_prot 56	7.73578e-185	235.69	231.41	1	S	22.49	20.859	4.43793	21141000	121280000	31066000	6182800	18624400	71210500	-1.9349
pept 66_prot 57	0.000614492	110.84	110.84	1;2	S	15.03	14.908	3.90391	37875000	148910000	44521000	13724000	29122500	93392500	-1.68117
pept 67_prot 57	1.12519e-32	177.42	52.061	1;2	S	56.325	43.04	5.63467	5512700	0	36751000	21432000	29091500	2756350	3.39977
pept 68_prot 57	4.9078e-128	227.88	227.88	1	S	17.751	17.213	4.1278	15636000	93080000	21075000	7867200	14471100	54358000	-1.90932
pept 69_prot 58	3.87022e-10	143.97	143.97	1	T	0.84393	0.73838	-0.337968	0	0	4334300	0	2167150	0	#DIV/0!	High phosphorylation in MDA cells in conjugation
pept 70_prot 59	1.41053e-134	221.24	215.37	1	S	0.37292	0.43569	-1.30648	6107500	13220000	6259500	2055300	4157400	9663750	-1.2169
pept 71_prot 60	7.56897e-05	129.54	88.552	1	S	1.4986	1.4151	0.542852	4477800	17665000	3627800	1462400	2545100	11071400	-2.12104
pept 72_prot 61	6.51169e-97	207.04	207.04	1	S	1.2334	3.5278	1.25133	9030500	37104000	5272900	1905300	3589100	23067250	-2.68415
pept 73_prot 62	2.50776e-05	89.468	89.468	1	S	1.1863	1.89394	0.623042	8647700	0	5649400	0	2824700	4323850	-0.614219
pept 74_prot 62	2.50776e-05	89.468	89.468	1	S	1.1863	1.2222	0.268135	8647700	0	5649400	0	2824700	4323850	-0.614219
pept 75_prot 63	1.49414e-05	114.72	73.848	1	S	0.94381	0.92101	-0.100964	12239000	27782000	5163200	1636500	3399850	20010500	-2.55721
pept 76_prot 64	7.05626e-20	136.59	136.59	1	S	1.9373	3.892	1.54332	8535200	0	6578400	0	3289200	4267600	-0.375688
pept 77_prot 65	0	329.35	316.97	1	S	1.1313	1.3654	0.320022	104060000	73765000	37745000	33068000	35406500	88912500	-1.32837
pept 78_prot 66	0.000210899	87.363	56.258	1	S	1.1304	1.4734	0.380619	6523200	1262600	3552000	1923300	2737650	3892900	-0.507907
pept 79_prot 67	1.7744e-80	192.96	144.29	1	S	0.7496	0.81562	-0.353635	20280000	50839000	13891000	5923600	9907300	35559500	-1.84367
pept 80_prot 68	8.47785e-96	212.35	202.34	1	S	1.7813	1.8011	0.840926	24693000	64115000	10108000	1687200	5897600	44404000	-2.91249
pept 81_prot 69	7.24476e-235	259.08	259.08	1	S	0.84459	0.85344	-0.236138	14699000	31252000	5656700	1252500	3454600	22975500	-2.73351
pept 82_prot 70	1.46029e-10	152.67	142.19	1	S	0.86081	0.99442	-0.108402	11542000	28045000	5887800	2823100	4355450	19793500	-2.18413
pept 83_prot 71	1.37607e-06	138.45	47.189	1	S	0.52884	0.55322	-0.88622	0	18258000	27093000	3630200	15361600	9129000	0.7508
pept 84_prot 72	7.23408e-20	165.39	122.69	1	S	2.2485	2.42	1.22296	15448000	87020000	9042800	4871900	6957350	51234000	-2.88049
pept 85_prot 73	8.12702e-20	164.66	164.66	1	S	0.72616	0.77294	-0.415903	2989800	0	4586700	967700	2777200	1494900	0.893582
pept 86_prot 74	2.95185e-20	152.99	152.99	1	S	0.91838	1.1971	0.080985	8779400	3488400	16839000	2129600	9484300	6133900	0.628737
pept 87_prot 74	1.56233e-06	138.02	138.02	1	T	0.77571	0.90268	-0.252922	0	300950	10650000	2224600	6437300	150475	5.41886
pept 88_prot 74	2.5691e-10	146.5	77.923	1	S	0.83061	1.1296	-0.0289918	13266000	1826500	9806100	2970300	6388200	7546250	-0.24035
pept 89_prot 74	0.00836109	77.379	77.379	1	S	0.64633	0.72737	-0.541933	2513300	0	3846300	601510	2223905	1256650	0.823512
pept 90_prot 75	1.996e-17	134.29	95.631	1	S	0.57324	0.672727	-0.682734	0	0	27653000	0	13826500	0	#DIV/0!	High phosphorylation in MDA cells in conjugation
pept 91_prot 75	2.32163e-13	114.55	88.133	1	T	0.66741	0.72132	-0.526234	0	0	6394100	2798900	4596500	0	#DIV/0!	High phosphorylation in MDA cells in conjugation
pept 92_prot 76	0	317.26	79.022	1	S	0.58789	0.58787	-0.766406	5579600	38804000	9209300	2790900	6000100	22191800	-1.88697
pept 93_prot 77	8.69768e-70	203.02	203.02	1	S	1.575	1.76622	0.740375	3525100	12993000	3016000	0	1508000	8259050	-2.45334
pept 94_prot 78	7.30826e-22	166.62	134.56	1	S	2.9323	3.3617	1.65398	0	0	6130900	2026400	4078650	0	#DIV/0!	High phosphorylation in MDA cells in conjugation
pept 95_prot 79	4.18014e-13	135.23	100.23	1	S	1.4711	1.6408	0.637796	5406300	27536000	4553500	1597000	3075250	16471150	-2.42117
pept 96_prot 80	1.96947e-16	123.29	123.29	1	S	17.184	12.33	3.88333	0	0	3172500	1423400	2297950	0	#DIV/0!	High phosphorylation in MDA cells in conjugation
pept 97_prot 81	1.40451e-146	231.13	231.13	1	S	2.3453	2.6255	1.31348	40813000	37642000	3897300	0	1948650	39227500	-4.33132
pept 98_prot 82	2.21473e-08	147.24	147.24	1	S	0.36419	0.38219	-1.42202	4752900	13897000	4304500	1574400	2939450	9324950	-1.66555
pept 99_prot 83	1.05666e-14	154.24	143.4	1	S	1.1083	1.1722	0.18935	25534000	1031800	15586000	3275300	9430650	13282900	-0.494141
pept 100_prot 83	8.9629e-27	158.42	158.42	1;2	S	1.383	1.5364	0.545672	26816000	36190000	8599300	2546700	5573000	31503000	-2.49896
pept 101_prot 83	8.9629e-27	154.55	109.71	1;2	S	0.88045	0.97929	-0.104899	18675000	16181000	5171900	1993900	3582900	17428000	-2.28221
pept 102_prot 84	0	309.29	303.32	1	S	1.225	1.4522	0.420725	12481000	43712000	12981000	0	6490500	28096500	-2.11399
pept 103_prot 85	8.17927e-21	106.04	72.227	1	T	0.89511	0.93791	-0.125777	5608200	26249000	5832100	1644700	3738400	15928600	-2.09113
pept 104_prot 86	6.44197e-75	184.95	92.575	1	S	0.17521	0.23061	-2.30109	12522000	28959000	3070500	1086800	2078650	20740500	-3.31873
pept 105_prot 87	5.01524e-73	207.64	207.64	1	S	0.92127	1.0337	-0.0328535	0	0	5587400	417490	3002445	0	#DIV/0!	High phosphorylation in MDA cells in conjugation
pept 106_prot 88	3.73924e-60	120.91	120.91	1	S	3.3457	4.0502	1.88673	8189400	18325000	12295000	6669500	9482250	13257200	-0.483475
pept 107_prot 89	2.9031e-06	92.457	85.469	1	S	3.6147	3.6066	1.85226	0	0	14564000	3962600	9263300	0	#DIV/0!	High phosphorylation in MDA cells in conjugation
pept 108_prot 90	1.62548e-31	165.16	159.18	1	S	1.2586	1.1726	0.281669	5788100	0	5000100	1510700	3255400	2894050	0.169745
pept 109_prot 91	5.31291e-14	149.94	149.94	1	S	1.0077	1.0625	0.0497702	3435300	15310000	3637400	1345700	2491550	9372650	-1.91141
